# Supplementary material for: Dual Role of Vitamin C-Encapsulated Liposomal Berberine in Effective Colon Anticancer Immunotherapy
Source: Pharmaceuticals (Basel). 2023 Dec 20;17(1):5. doi: 10.3390/ph17010005 (PMC10819181; doi:10.3390/ph17010005)
Supplement: Supplementary file 1 [file pharmaceuticals-17-00005-s001.zip]

Archive with 1 entries (1 files):
- pharmaceuticals-2737961-supplementary.pdf
